# Supplementary material for: Comparing organic versus conventional soil management on soil respiration
Source: F1000Res. 2018 Mar 2;7:258. [Version 1] doi: 10.12688/f1000research.13852.1 (PMC5861514; doi:10.12688/f1000research.13852.1)
Supplement: Raw data for various parameters calculated in conventional and organic managed soils — Parameters as follows: pH, Organic material (percentage), Total Nitrogen (percentage), Match (mg/kg), Potassium (cmol/kg), Electrical conductivity (dS/m), CIC (cmol/kg), Soil moisture content (percentage), Sand (percentage), Silt-limo (percentage), Clay (percentage), Texture (class), Soil respiration (kg/CO2/ha/day). [file f1000research-7-15056-s0000.tgz]

Archive with 1 entries (1 files):
- 246dd790-8d24-40a1-82c2-05a1a276a9da_Dataset_1.xlsx
