# Supplementary material for: Comparing organic versus conventional soil management on soil respiration
Source: F1000Res. 2018 Mar 2;7:258. [Version 1] doi: 10.12688/f1000research.13852.1 (PMC5861514; doi:10.12688/f1000research.13852.1)
Supplement: Raw data for various parameters calculated in conventional and organic managed soils — Parameters as follows: pH, Organic material (percentage), Total Nitrogen (percentage), Match (mg/kg), Potassium (cmol/kg), Electrical conductivity (dS/m), CIC (cmol/kg), Soil moisture content (percentage), Sand (percentage), Silt-limo (percentage), Clay (percentage), Texture (class), Soil respiration (kg/CO2/ha/day). [file f1000research-7-15056-s0000.tgz › 246dd790-8d24-40a1-82c2-05a1a276a9da_Dataset_1.xlsx]

## Sheet: Soil Properties
			BROCCOLI						POTATO					TOMATO						CARROT
			ORGANIC FARMERS					CONVENTIONAL FARMER	ORGANIC FARMERS				CONVENTIONAL FARMER	ORGANIC FARMERS			CONVENTIONAL FARMER			ORGANIC FARMERS					CONVENTIONAL FARMER
Parameter	Method	Unit	OB1	OB2	OB3	OB4	OB5	CB1	OP1	OP2	OP3	OP4	CP1	OT1	OT2	OT3	CT1	CT2	CT3	OC1	OC2	OC3	OC4	OC5	CC1
pH	Potentiometer PEE/SFA/06 EPA 9045D	.	7.59	6.69	6.74	7.25	7.46	7.65	7.42	7.83	6.8	7.06	6.2	5.93	7.54	6.37	7.12	7.14	7.77	7.77	7.68	6.87	7.18	7.72	7.03
Organic material	volumetric PEE/SFA/09	%	2.95	3.01	3.17	2	2.45	0.88	2.43	1.76	3.01	1.21	3.94	3.87	3.06	2.45	1.25	1.76	1.76	3.82	2.73	3.79	3.13	3.66	2.42
Nitrogen	volumetric PEE/SFA/09	%	0.15	0.15	0.16	0.1	0.12	0.04	0.12	0.09	0.15	0.06	0.2	0.19	0.15	0.12	0.06	0.09	0.09	0.19	0.14	0.19	0.16	0.18	0.12
Phosphorous	colorimeter PEE/SFA/11	mg/kg	346.7	326	318.2	182.3	106.8	85.2	307.1	111.4	247.3	31.9	216.1	126	237.6	247.9	135.8	389.6	313.7	341.3	290.4	419.3	288.9	239.7	175.8
Potassium	Atomic absorption PEE/SFA/12	cmol/kg	1.97	0.83	0.56	0.78	1.48	1.27	2.13	1.08	0.62	0.84	1.5	1.15	1.25	0.9	1.46	2.09	0.94	1.46	1.77	1.54	2.36	1.65	1.11
Electric conductivity	conductimeter PEE/SFA/08	dS/m	0.417	0.248	0.13	0.13	0.142	0.262	0.772	0.174	0.114	0.16	0.52	0.63	0.632	0.281	0.248	0.222	0.36	0.317	0.299	0.524	0.311	0.239	0.246
CIC	calculation PEE/SFA/14	cmol/kg	10.9	12.01	12.34	10.99	10.89	6.76	10.86	8.52	10.01	10.41	12.87	13.74	11.12	11.89	6.49	7.51	8.53	11.64	11.47	13.59	11.26	13.33	11.83
Sand	bouyoucos PEE/SFA/20	%	68	54	54	54	56	62	60	66	64	54	56	58	72	56	76	70	76	76	58	64	62	58	56
Silt -limo	bouyoucos PEE/SFA/20	%	22	34	34	32	32	28	28	24	28	30	34	30	18	30	16	22	14	16	30	24	28	30	30
Clay	bouyoucos PEE/SFA/20	%	10	12	12	14	12	10	12	10	8	16	10	12	10	14	8	8	10	8	12	12	10	12	14
Texture (class)	calculation PEE/SFA/20	.	Franco Arenoso	Franco Arenoso	Franco Arenoso	Franco Arenoso	Franco Arenoso	Franco Arenoso	Franco Arenoso	Franco Arenoso	Franco Arenoso	Franco Arenoso	Franco Arenoso	Franco Arenoso	Franco Arenoso	Franco Arenoso	Franco Arenoso	Franco Arenoso	Franco Arenoso	Franco Arenoso	Franco Arenoso	Franco Arenoso	Franco Arenoso	Franco Arenoso	Franco Arenoso
Moisture content	Fernández et al. (2008)	%	27	29	24	26	20	16	27	12	8	14	18	32	20	26	8	24	26	27	18	29	20	13	18
Soil respiration	Witkamp	CO2 kg/ha/day	101.903	103.157	85.7777	104.864	90.9096	95.5963	96.73	85.0689	101.179	106.32	101.41	101.614	87.8142	104.864	104.864	103.199	105.206	101.903	101.011	103.157	90.9096	80.5438	132.699
AVARAGE CO2	Witkamp	CO2 kg/ha/day	97.3222	95.5963	97.3245	101.41	98.0972	104.423	95.5048	132.699
			OB	CB	OP	CP	OT	CT	OC	CC
			Brokkoli		Potato		Tomato		Carrot
